# Supplementary material for: Homokaryotic High-Quality Genome Assembly of Medicinal Fungi Wolfiporia hoelen Reveals Auto-Regulation and High-Temperature Adaption of Probable Two-Speed Genome
Source: Int J Mol Sci. 2022 Sep 10;23(18):10484. doi: 10.3390/ijms231810484 (PMC9503964; doi:10.3390/ijms231810484)
Supplement: Supplementary file 1 [file ijms-23-10484-s001.zip]

Archive with 2 entries (2 files):
- ijms-1891587-Supplementary figures.pdf
- ijms-1891587-Supplementary tables20220815.xlsx
